# Supplementary material for: Personality and achievement along medical training: Evidence from a cross-lagged analysis
Source: PLoS One. 2017 Oct 17;12(10):e0185860. doi: 10.1371/journal.pone.0185860 (PMC5645104; doi:10.1371/journal.pone.0185860)
Supplement: S1 Dataset — (CSV) [file pone.0185860.s001.csv]

Dict
	O	openess trait
	C	conscientiousness trait
	E	extraversion trait
	A	agreableness trait
	N	neuroticism trait
	X	before admission
	Y	after admission
	ano de ingresso FMUP	year admission at FMUP
	class	academic achievement (with units that had previous recognition)
	classSR	academic achievement (without units that had previous recognition
	Lic	Graduates
	Znotas1	previous achievement (national examinations)
